# Supplementary material for: Surgical Versus Rehabilitation-First Management Strategies After ACL Injury: Persisting Uncertainty over Long-Term Outcomes—A Systematic Search and Narrative Synthesis of Randomized Trial Cohorts
Source: Healthcare (Basel). 2026 Apr 23;14(9):1135. doi: 10.3390/healthcare14091135 (PMC13163805; doi:10.3390/healthcare14091135)
Supplement: Supplementary file 1 [file healthcare-14-01135-s001.zip]

Archive with 1 entries (1 files):
- healthcare-4231759-supplementary.pdf
